# Supplementary material for: Epigenetic CpG duplex marks probed by an evolved DNA reader via a well-tempered conformational plasticity
Source: Nucleic Acids Res. 2023 Mar 15;51(12):6495–506. doi: 10.1093/nar/gkad134 (PMC10325892; doi:10.1093/nar/gkad134)
Supplement: gkad134_Supplemental_Files [file gkad134_supplemental_files.zip]

Archive with 2 entries (2 files):
- Movie_TAN-DNA_interaction.mp4
- SI_clean2.pdf
